# Supplementary material for: Contemporary Clinical Practices in Anticoagulation Management During Cardiopulmonary Bypass: A Europe-Wide Survey
Source: Interdiscip Cardiovasc Thorac Surg. 2026 Mar 5;41(3):ivag059. doi: 10.1093/icvts/ivag059 (PMC12996909; doi:10.1093/icvts/ivag059)
Supplement: ivag059_Supplementary_Data [file ivag059_supplementary_data.zip]

Archive with 2 entries (2 files):
- Supplementary Table S1.docx
- Supplementary Material 1.pdf
